# Supplementary material for: Diabetic health literacy and associated factors among diabetes mellitus patients on follow up at public hospitals, Bale Zone, South East Ethiopia, 2021
Source: PLoS One. 2022 Jul 7;17(7):e0270161. doi: 10.1371/journal.pone.0270161 (PMC9262198; doi:10.1371/journal.pone.0270161)
Supplement: S3 File — (ZIP) [file pone.0270161.s003.zip]

Archive with 1 entries (1 files):
- S 3 File. SPSS data set.spv
